# Supplementary material for: Pancreatic β-Cell O-GlcNAc Transferase Overexpression Increases Susceptibility to Metabolic Stressors in Female Mice
Source: Cells. 2021 Oct 19;10(10):2801. doi: 10.3390/cells10102801 (PMC8534823; doi:10.3390/cells10102801)
Supplement: Supplementary file 1 [file cells-10-02801-s001.zip]

Archive with 1 entries (1 files):
- cells-1407179 -SM for conversion .pdf
